# Supplementary material for: A Prebiotic Ribosylation of Pyrimidine Nucleobases Enabled by Metal Cations and Clay Minerals
Source: Life (Basel). 2021 Dec 10;11(12):1381. doi: 10.3390/life11121381 (PMC8707481; doi:10.3390/life11121381)
Supplement: Supplementary file 1 [file life-11-01381-s001.zip]

Archive with 1 entries (1 files):
- Pyrimidine-v2-SM-1.pdf
